# Supplementary material for: NOx Storage on BaTi0.8Cu0.2O3 Perovskite Catalysts: Addressing a Feasible Mechanism
Source: Nanomaterials (Basel). 2021 Aug 21;11(8):2133. doi: 10.3390/nano11082133 (PMC8401998; doi:10.3390/nano11082133)
Supplement: Supplementary file 1 [file nanomaterials-11-02133-s001.zip]

Archive with 1 entries (1 files):
- nanomaterials-1319647-supplementary.pdf
